# Supplementary material for: The Anti-Metastatic Properties of Glutathione-Stabilized Gold Nanoparticles—A Preliminary Study on Canine Osteosarcoma Cell Lines
Source: Int J Mol Sci. 2025 Jun 25;26(13):6102. doi: 10.3390/ijms26136102 (PMC12249675; doi:10.3390/ijms26136102)
Supplement: Supplementary file 1 [file ijms-26-06102-s001.zip]

Archive with 1 entries (1 files):
- ijms-3682584-supplementary.pdf
